# Supplementary material for: Effect of Superheated Steam Treatment on Rice Quality, Structure, and Physicochemical Properties of Starch
Source: Foods. 2025 Feb 13;14(4):626. doi: 10.3390/foods14040626 (PMC11854516; doi:10.3390/foods14040626)
Supplement: Supplementary file 1 [file foods-14-00626-s001.zip]

Archive with 1 entries (1 files):
- foods-3440142-supplementary.pdf
